# Supplementary material for: Cross-Species Transmission Risks of a Quail-Origin H7N9 Influenza Virus from China Between Avian and Mammalian Hosts
Source: Viruses. 2025 Oct 21;17(10):1402. doi: 10.3390/v17101402 (PMC12567846; doi:10.3390/v17101402)
Supplement: Supplementary file 1 [file viruses-17-01402-s001.zip]

Archive with 2 entries (2 files):
- Supplement Table S2.pdf
- Supplement Table S1.pdf
